# Supplementary material for: Detection of Wolbachia Infections in Natural and Laboratory Populations of the Moroccan Hessian Fly, Mayetiola destructor (Say)
Source: Insects. 2020 Jun 2;11(6):340. doi: 10.3390/insects11060340 (PMC7349215; doi:10.3390/insects11060340)
Supplement: Supplementary file 1 [file insects-11-00340-s001.zip]

Archive with 4 entries (3 files):
- Supplementary Files-proof/
- Supplementary Files-proof/Supplementary Materials Table S1 FigureS1í¬S5.docx
- Supplementary Files-proof/Table S2.xlsx
- Supplementary Files-proof/Table S3.xlsx
