# Supplementary material for: Detection of Wolbachia Infections in Natural and Laboratory Populations of the Moroccan Hessian Fly, Mayetiola destructor (Say)
Source: Insects. 2020 Jun 2;11(6):340. doi: 10.3390/insects11060340 (PMC7349215; doi:10.3390/insects11060340)
Supplement: Supplementary file 1 [file insects-11-00340-s001.zip › Supplementary Files-proof/Table S2.xlsx]

## Sheet: Table S2
Table S2: Relative abundance (%) of different bacteria detected in Hessian fly Samples derived from Safi, Fes, Chaouia and Doukala regions
Phylum	Class	Genus	Safi	Fes	Chaouia	Doukala
Actinobacteria	Actinobacteria		5.10987	1.98947	6.10139	4.26962
		Aeromicrobium	0.35536	0.160376	0.616717	0
		Glutamicibacter	2.73676	0.68395	3.49347	0
		Leucobacter	0.267318	0.0948633	0.210504	0
		Microbacterium	0.170178	0.12292	0.236573	0.00257301
		Promicromonospora	0.0322977	0.376558	0.0788758	0
		Rhodococcus	1.2947	0.407477	0.794695	0.0146938
		Streptomyces	0.21616	0.130977	0	4.24709
		Unidentified	0.0370966	0.0123457	0.670554	0.00525884
Bacteroidetes	Bacteroidia		11.9977	16.6876	19.208	64.9861
		Dyadobacter	0.243711	0.0352396	0.355986	0
		Empedobacter	1.2582	5.9106	1.70999	64.9861
		Flavobacterium	0.693211	0.183219	0.905263	0
		Fluviicola	0.877609	0	0	0
		Moheibacter	0.434864	0.0233511	0.367111	0
		Pedobacter	0.879911	0.251677	0.518445	0
		Sediminibacterium	0.912082	7.87867	9.44283	0
		Sphingobacterium	5.79777	1.03362	4.83998	0
		Taibaiella	0.383904	0.559295	0.541091	0
		Vibrionimonas	0.500734	0.449924	0.130333	0
		uncultured	0.0156751	0.361996	0.396957	0
Cyanobacteria			1.58685	1.10488	2.12136	0.484479
	Melainabacteria	Unidentified	1.43532	1.09687	1.36557	0.17197
	Oxyphotobacteria	Unidentified	0.151529	0.00801126	0.755794	0.312509
Deinococcus-Thermus	Deinococci	Meiothermus	0.0899929	0.0109075	0.472575	0.266071
Firmicutes	Bacilli		2.36641	0.921371	3.44939	2.70643
		Bacillus	0.297968	0.158386	0.117786	1.01462
		Brevibacillus	0.092096	0.0705807	0.463782	0.226605
		Enterococcus	0.055093	0.159555	0.838383	0
		Exiguobacterium	0.620557	0	0.0118287	0.0127286
		Geobacillus	0.324784	0.393532	0.29282	0.30803
		Lactococcus	0	0.0361207	0.712384	0.00736067
		Paenibacillus	0.430513	0.0649372	0.0291273	1.10065
		Staphylococcus	0.545401	0.0382598	0.983285	0.0364435
Proteobacteria			78.8492	79.2858	68.6473	27.2873
	Alphaproteobacteria		28.5965	37.3001	22.6555	16.3438
		Afipia	5.5925	16.247	7.91461	0.685193
		Allorhizobium-Neorhizobium-Pararhizobium-Rhizobium	0.553483	0.293121	0.322752	0.0112436
		Brevundimonas	1.53735	0.783881	0.673389	10.9083
		Caulobacter	0.112875	0.428348	0.35249	0.0649009
		Devosia	0.307723	0.0523507	0.123563	0.0034766
		Falsirhodobacter	0.107998	0.00659721	0.410081	0
		Hyphomicrobium	0.133049	0.190991	0.147416	0
		Mesorhizobium	0.183047	3.65006	0.919561	0
		Novosphingobium	3.07695	1.69363	2.8082	0.265425
		Ochrobactrum	3.05095	1.10452	0.209058	0
		Paracoccus	0.0363098	0.0178576	0.661838	0.102716
		Pseudochrobactrum	0.238688	0.153289	0.118933	0.00902054
		Reyranella	0.0742042	0.863782	0.394283	0
		Sphingomonas	0.356219	0.698927	0.747985	1.11026
		Tardiphaga	0.276731	0.299818	0.507277	0.0462921
		Wolbachia	10.603	5.10865	3.10967	0.621911
		uncultured	2.35544	5.70728	3.23439	2.51505
	Deltaproteobacteria	uncultured	0	0.615936	1.25599	0
	Betaproteobacteria		4.05915	7.50921	18.7355	2.25085
		Achromobacter	0.282147	0.299911	0.304468	0
		Aquabacterium	0.285997	0.0975975	3.87701	0
		Burkholderia-Caballeronia-Paraburkholderia	0.159366	0.204392	0.124431	0.0324038
		Caldimonas	0	0.0451668	0.603123	0.00443047
		Comamonas	1.13894	0.0267498	0.0600577	0
		Cupriavidus	0.0387509	0.0567651	0.0295206	0.857273
		Curvibacter	0.313151	0.431676	0.310964	0.0790455
		Diaphorobacter	0.00688124	0	0.0179109	1.2246
		Herbaspirillum	0.0655113	0.595083	0.00766284	0
		Lampropedia	0.545092	0.0233667	0.0283678	0
		Pelomonas	0.00719846	0.307864	0.215668	0.00987056
		Ralstonia	0.392886	4.71049	12.8234	0
		Undibacterium	0.823229	0.710147	0.332937	0.0432247
	Gammaproteobacteria		46.1935	33.8605	26.0003	8.69267
		Acidibacter	0.428925	0.960195	0.861344	0.0355939
		Acinetobacter	9.31028	2.55317	3.08348	8.01405
		Enterobacter	2.97434	0.354523	1.77947	0
		Halomonas	0.0509296	0	1.9914	0.0126027
		Klebsiella	1.13718	0.0104897	0.101302	0
		Luteimonas	0.10941	0	1.69783	0
		Nevskia	0.335873	1.56427	0.674741	0.207764
		Orbus	0	0.00591474	0.775187	0.0086225
		Pantoea	0.60366	1.04392	1.70285	0.0361032
		Photobacterium	2.0015	0.970317	0.821772	0
		Pluralibacter	0.838297	0.577166	0.613544	0.0109086
		Providencia	0.147045	0.299025	2.23383	0
		Pseudomonas	13.011	3.80975	4.65942	0
		Serratia	0.164458	9.74506	0	0
		Sodalis	8.11428	8.70096	0.709102	0.3234
		Stenotrophomonas	4.86996	3.0733	3.74251	0.0340694
		Wigglesworthia	0.129763	0.153241	0.360209	0.00956064
		Unidentified	1.96669	0.0391902	0.192286	0
