# Supplementary material for: Detection of Wolbachia Infections in Natural and Laboratory Populations of the Moroccan Hessian Fly, Mayetiola destructor (Say)
Source: Insects. 2020 Jun 2;11(6):340. doi: 10.3390/insects11060340 (PMC7349215; doi:10.3390/insects11060340)
Supplement: Supplementary file 1 [file insects-11-00340-s001.zip › Supplementary Files-proof/Table S3.xlsx]

## Sheet: Table S3
Table S3: Hessian flies positive for Wolbachia screened using PCR and the number of Wolbachia related reads and their frequencies per samples
Regions	Samples ID	Gender	PCR screening (+/−)	HTS sequencing
				Number of WolbachiaReads	Frequency of Wolbachia Reads (%)
Douakala (Khmiss Zmamra)	NB1	Female	−	416	0.882515
	NB2	Female	−	613	1.3338		+ : Wolbachia amplication
	NB3	Female	−	0	0		− : Failure to detect Wolbachia amplification
	NB4	Female	+	535	1.11577
	NB5	Female	−	0	0
	NB6	Male	−	501	1.07423
	NB7	Male	−	376	0.793266
	NB8	Male	+	486	1.01953
	NB9	Male	−	0	0
	NB10	Male	−	0	0
Safi (Jamaat Shaim)	NB11	Female	−	2109	4.99325
	NB12	Female	−	0	0
	NB13	Female	−	367	0.978458
	NB14	Female	−	1175	2.49088
	NB15	Female	−	1222	3.07305
	NB16	Male	−	5053	10.9664
	NB17	Male	−	0	0
	NB18	Male	−	1106	2.5495
	NB19	Male	−	17181	38.1376
	NB20	Male	−	17844	42.8407
Fes (Fes)	NB21	Female	−	13892	28.9676
	NB22	Female	−	1152	2.51309
	NB23	Female	−	1270	2.85644
	NB24	Female	−	1485	3.11543
	NB25	Female	−	500	1.04402
	NB26	Male	−	3850	8.55746
	NB27	Male	−	0	0
	NB28	Male	−	1185	2.56444
	NB29	Male	−	678	1.46801
	NB30	Male	−	0	0
Chaouia (Sidi El Aidi)	NB31	Female	−	3029	8.0037
	NB32	Female	−	634	1.43329
	NB33	Female	−	1214	2.64384
	NB34	Female	−	645	1.37129
	NB35	Female	−	473	1.05945
	NB36	Male	−	1830	4.06351
	NB37	Male	−	371	0.843968
	NB38	Male	−	0	0
	NB39	Male	−	4592	10.4269
	NB40	Male	−	497	1.25082
